# Supplementary material for: Effects of Menadione on Survival, Feeding, and Tunneling Activity of the Formosan Subterranean Termite
Source: Insects. 2021 Dec 12;12(12):1109. doi: 10.3390/insects12121109 (PMC8707845; doi:10.3390/insects12121109)
Supplement: Supplementary file 1 [file insects-12-01109-s001.zip]

Archive with 1 entries (1 files):
- insects-1477669-supplementary.xlsx
