# Supplementary material for: Effects of Menadione on Survival, Feeding, and Tunneling Activity of the Formosan Subterranean Termite
Source: Insects. 2021 Dec 12;12(12):1109. doi: 10.3390/insects12121109 (PMC8707845; doi:10.3390/insects12121109)
Supplement: Supplementary file 1 [file insects-12-01109-s001.zip › insects-1477669-supplementary.xlsx]

## Sheet: No-choice feeding_survival
No-choice feeding assay_survival
			Survivorship (%)
			Day
			0	1	2	3	4	5	6	7	8	9	10	11	12	13	14
CK-	Colony-1	rep1	100	100	100	100	100	100	100	100	100	100	100	100	100	100	96.6667
(solvent)	Colony-1	rep2	100	100	100	100	100	100	100	100	100	100	100	96.6667	93.3333	93.3333	63.3333
	Colony-1	rep3	100	100	100	100	100	100	100	100	100	100	100	100	100	100	100
	Colony-1	rep4	100	100	100	100	100	100	100	100	100	100	100	100	96.6667	96.6667	96.6667
	Colony-1	rep5	100	100	100	100	100	100	100	100	100	100	100	100	100	100	100
	Colony-3	rep1	100	100	100	100	100	96.6667	96.6667	96.6667	96.6667	96.6667	96.6667	96.6667	96.6667	96.6667	96.6667
	Colony-3	rep2	100	100	100	100	96.6667	93.3333	93.3333	93.3333	93.3333	93.3333	93.3333	90	90	90	86.6667
	Colony-3	rep3	100	96.6667	96.6667	96.6667	96.6667	93.3333	93.3333	93.3333	93.3333	90	90	90	90	90	90
	Colony-3	rep4	100	96.6667	96.6667	96.6667	96.6667	96.6667	96.6667	96.6667	93.3333	93.3333	90	90	90	90	90
	Colony-3	rep5	100	96.6667	96.6667	96.6667	96.6667	96.6667	96.6667	96.6667	96.6667	96.6667	96.6667	96.6667	93.3333	90	50
0.1ug/ul	Colony-1	rep1	100	90	73.3333	63.3333	33.3333	13.3333	13.3333	6.66667	0	0	0	0	0	0	0
(menadione)	Colony-1	rep2	100	93.3333	93.3333	90	50	13.3333	0	0	0	0	0	0	0	0	0
	Colony-1	rep3	100	100	90	76.6667	56.6667	43.3333	40	30	26.6667	23.3333	23.3333	20	20	20	16.6667
	Colony-1	rep4	100	100	93.3333	76.6667	53.3333	23.3333	16.6667	13.3333	13.3333	13.3333	13.3333	10	6.66667	3.33333	3.33333
	Colony-1	rep5	100	96.6667	90	76.6667	56.6667	30	26.6667	20	20	20	13.3333	10	6.66667	0	0
	Colony-1	rep6	100	93.3333	80	76.6667	60	36.6667	30	30	30	30	23.3333	13.3333	13.3333	3.33333	3.33333
	Colony-3	rep1	100	96.6667	93.3333	90	90	90	86.6667	83.3333	83.3333	83.3333	80	80	80	76.6667	76.6667
	Colony-3	rep2	100	100	96.6667	96.6667	96.6667	96.6667	93.3333	93.3333	93.3333	93.3333	90	90	90	90	90
	Colony-3	rep3	100	96.6667	96.6667	96.6667	96.6667	96.6667	90	90	90	90	90	90	90	90	90
	Colony-3	rep4	100	96.6667	96.6667	93.3333	93.3333	90	86.6667	86.6667	86.6667	86.6667	86.6667	83.3333	83.3333	80	80
	Colony-3	rep5	100	100	96.6667	90	90	90	86.6667	86.6667	86.6667	86.6667	83.3333	83.3333	83.3333	83.3333	83.3333
	Colony-3	rep6	100	96.6667	96.6667	93.3333	93.3333	93.3333	86.6667	86.6667	86.6667	86.6667	86.6667	86.6667	86.6667	86.6667	86.6667
0.6ug/ul	Colony-1	rep1	100	26.6667	6.66667	0	0	0	0	0	0	0	0	0	0	0	0
(menadione)	Colony-1	rep2	100	20	0	0	0	0	0	0	0	0	0	0	0	0	0
	Colony-1	rep3	100	6.66667	0	0	0	0	0	0	0	0	0	0	0	0	0
	Colony-1	rep4	100	20	6.66667	0	0	0	0	0	0	0	0	0	0	0	0
	Colony-1	rep5	100	30	3.33333	0	0	0	0	0	0	0	0	0	0	0	0
	Colony-1	rep6	100	13.3333	0	0	0	0	0	0	0	0	0	0	0	0	0
	Colony-3	rep1	100	40	10	0	0	0	0	0	0	0	0	0	0	0	0
	Colony-3	rep2	100	36.6667	10	0	0	0	0	0	0	0	0	0	0	0	0
	Colony-3	rep3	100	23.3333	0	0	0	0	0	0	0	0	0	0	0	0	0
	Colony-3	rep4	100	40	10	3.33333	0	0	0	0	0	0	0	0	0	0	0
	Colony-3	rep5	100	10	3.33333	0	0	0	0	0	0	0	0	0	0	0	0
	Colony-3	rep6	100	20	6.66667	0	0	0	0	0	0	0	0	0	0	0	0
1.0ug/ul	Colony-1	rep1	100	10	40	36.6667	36.6667	30	26.6667	13.3333	13.3333	10	10	10	6.66667	6.66667	0
(menadione)	Colony-1	rep2	100	6.66667	0	0	0	0	0	0	0	0	0	0	0	0	0
	Colony-1	rep3	100	3.33333	0	0	0	0	0	0	0	0	0	0	0	0	0
	Colony-1	rep4	100	0	0	0	0	0	0	0	0	0	0	0	0	0	0
	Colony-1	rep5	100	0	0	0	0	0	0	0	0	0	0	0	0	0	0
	Colony-1	rep6	100	0	0	0	0	0	0	0	0	0	0	0	0	0	0
	Colony-3	rep1	100	20	10	0	0	0	0	0	0	0	0	0	0	0	0
	Colony-3	rep2	100	6.66667	0	0	0	0	0	0	0	0	0	0	0	0	0
	Colony-3	rep3	100	10	0	0	0	0	0	0	0	0	0	0	0	0	0
	Colony-3	rep4	100	10	0	0	0	0	0	0	0	0	0	0	0	0	0
	Colony-3	rep5	100	16.6667	3.33333	0	0	0	0	0	0	0	0	0	0	0	0
	Colony-3	rep6	100	0	0	0	0	0	0	0	0	0	0	0	0	0	0
6.0ug/ul	Colony-1	rep1	100	3.33333	0	0	0	0	0	0	0	0	0	0	0	0	0
(menadione)	Colony-1	rep2	100	0	0	0	0	0	0	0	0	0	0	0	0	0	0
	Colony-1	rep3	100	0	0	0	0	0	0	0	0	0	0	0	0	0	0
	Colony-1	rep4	100	0	0	0	0	0	0	0	0	0	0	0	0	0	0
	Colony-1	rep5	100	3.33333	0	0	0	0	0	0	0	0	0	0	0	0	0
	Colony-1	rep6	100	0	0	0	0	0	0	0	0	0	0	0	0	0	0
	Colony-3	rep1	100	0	0	0	0	0	0	0	0	0	0	0	0	0	0
	Colony-3	rep2	100	0	0	0	0	0	0	0	0	0	0	0	0	0	0
	Colony-3	rep3	100	6.66667	0	0	0	0	0	0	0	0	0	0	0	0	0
	Colony-3	rep4	100	0	0	0	0	0	0	0	0	0	0	0	0	0	0
	Colony-3	rep5	100	0	0	0	0	0	0	0	0	0	0	0	0	0	0
	Colony-3	rep6	100	6.66667	0	0	0	0	0	0	0	0	0	0	0	0	0
0.6ug/ul	Colony-1	rep1	100	0	0	0	0	0	0	0	0	0	0	0	0	0	0
(fipronil)	Colony-1	rep2	100	0	0	0	0	0	0	0	0	0	0	0	0	0	0
	Colony-1	rep3	100	0	0	0	0	0	0	0	0	0	0	0	0	0	0
	Colony-1	rep4	100	0	0	0	0	0	0	0	0	0	0	0	0	0	0
	Colony-1	rep5	100	0	0	0	0	0	0	0	0	0	0	0	0	0	0
	Colony-1	rep6	100	0	0	0	0	0	0	0	0	0	0	0	0	0	0
	Colony-3	rep1	100	0	0	0	0	0	0	0	0	0	0	0	0	0	0
	Colony-3	rep2	100	0	0	0	0	0	0	0	0	0	0	0	0	0	0
	Colony-3	rep3	100	0	0	0	0	0	0	0	0	0	0	0	0	0	0
	Colony-3	rep4	100	0	0	0	0	0	0	0	0	0	0	0	0	0	0
	Colony-3	rep5	100	0	0	0	0	0	0	0	0	0	0	0	0	0	0
	Colony-3	rep6	100	0	0	0	0	0	0	0	0	0	0	0	0	0	0

## Sheet: No-choice feeding_consumption
No-choice feeding assay_food consumption
			Consumption (mg)
			solvent	menadione	menadione	menadione	menadione	fipronil
			CK-	0.1ug/ul	0.6ug/ul	1.0ug/ul	6.0ug/ul	0.6ug/ul
	Colony-1	rep1	19.322	1.27	-0.164	0.966	0.882	0.802
	Colony-1	rep2	19.236	3.466	0.434	1.232	0.422	-0.136
	Colony-1	rep3	20.696	0.97	0.282	0.024	0.05	0.122
	Colony-1	rep4	19.892	1.03	0.28	1.172	0.122	-0.15
	Colony-1	rep5	18.734	-0.38	0.208	2.812	1.012	0.22
	Colony-1	rep6		2.02	0.45	2.454	0.054	0.118
	Colony-3	rep1	32.2	25.2	0.6	0.4	-0.2	1.5
	Colony-3	rep2	26.1	34.9	0.5	0.7	-0.5	0.1
	Colony-3	rep3	30.6	21.8	0.7	-0.1	0.2	0.5
	Colony-3	rep4	31.8	27.5	1.1	0.4	-0.2	0.7
	Colony-3	rep5	16.3	27.6	0.2	0.1	-0.4	0.8
	Colony-3	rep6		24.8	-1.5	0.5	0.1	0.2

## Sheet: Two-choice feeding_survival
Two-choice feeding assay_survival
			Survivorship (%)
			Day
			0	1	2	3	4	5	6	7	8	9	10	11	12	13	14
CK-	Colony-1	rep1	100	96.6667	96.6667	96.6667	96.6667	96.6667	96.6667	96.6667	96.6667	96.6667	96.6667	96.6667	90	90	90
(solvent)	Colony-1	rep2	100	96.6667	96.6667	96.6667	96.6667	96.6667	96.6667	93.3333	93.3333	93.3333	93.3333	90	90	90	86.6667
	Colony-1	rep3	100	100	100	100	100	100	100	100	100	96.6667	90	90	90	86.6667	80
	Colony-1	rep4	100	100	100	96.6667	96.6667	96.6667	96.6667	93.3333	93.3333	93.3333	93.3333	83.3333	80	80	76.6667
	Colony-1	rep5	100	100	100	100	100	100	100	100	100	96.6667	90	83.3333	83.3333	83.3333	80
	Colony-7	rep1	100	100	96.6667	96.6667	96.6667	96.6667	96.6667	96.6667	96.6667	93.3333	93.3333	90	90	86.6667	83.3333
	Colony-7	rep2	100	100	100	100	96.6667	96.6667	96.6667	96.6667	96.6667	96.6667	93.3333	93.3333	93.3333	90	90
	Colony-7	rep3	100	93.3333	93.3333	93.3333	93.3333	93.3333	90	86.6667	86.6667	86.6667	83.3333	83.3333	80	80	80
	Colony-7	rep4	100	100	100	100	100	100	96.6667	96.6667	96.6667	90	90	90	90	90	90
	Colony-7	rep5	100	96.6667	100	96.6667	96.6667	96.6667	93.3333	93.3333	93.3333	90	86.6667	86.6667	86.6667	83.3333	80
0.1ug/ul	Colony-1	rep1	100	100	100	100	100	100	93.3333	93.3333	90	80	76.6667	46.6667	30	20	6.66667
(menadione)	Colony-1	rep2	100	100	100	100	100	100	96.6667	93.3333	93.3333	76.6667	76.6667	73.3333	66.6667	66.6667	53.3333
	Colony-1	rep3	100	100	100	100	93.3333	93.3333	90	73.3333	70	60	40	13.3333	0	0	0
	Colony-1	rep4	100	100	100	100	96.6667	96.6667	93.3333	93.3333	93.3333	90	73.3333	70	43.3333	13.3333	0
	Colony-1	rep5	100	100	100	100	100	90	86.6667	86.6667	76.6667	76.6667	76.6667	76.6667	76.6667	76.6667	70
	Colony-1	rep6	100	100	100	100	100	100	100	90	90	83.3333	83.3333	83.3333	83.3333	76.6667	60
	Colony-7	rep1	100	100	100	96.6667	93.3333	90	90	90	90	86.6667	86.6667	83.3333	83.3333	83.3333	76.6667
	Colony-7	rep2	100	100	96.6667	90	73.3333	63.3333	60	56.6667	56.6667	53.3333	53.3333	53.3333	50	40	30
	Colony-7	rep3	100	100	93.3333	93.3333	73.3333	66.6667	50	46.6667	46.6667	46.6667	43.3333	43.3333	43.3333	40	36.6667
	Colony-7	rep4	100	100	100	96.6667	80	70	63.3333	60	60	60	60	60	60	53.3333	50
	Colony-7	rep5	100	96.6667	96.6667	93.3333	86.6667	60	46.6667	23.3333	0	0	0	0	0	0	0
	Colony-7	rep6	100	96.6667	93.3333	93.3333	83.3333	80	80	76.6667	66.6667	46.6667	46.6667	36.6667	33.3333	20	13.3333
0.6ug/ul	Colony-1	rep1	100	83.3333	73.3333	46.6667	33.3333	23.3333	20	16.6667	13.3333	13.3333	10	0	0	0	0
(menadione)	Colony-1	rep2	100	100	83.3333	50	26.6667	13.3333	10	6.66667	3.33333	3.33333	3.33333	0	0	0	0
	Colony-1	rep3	100	96.6667	36.6667	16.6667	6.66667	0	0	0	0	0	0	0	0	0	0
	Colony-1	rep4	100	100	86.6667	56.6667	20	16.6667	0	0	0	0	0	0	0	0	0
	Colony-1	rep5	100	76.6667	56.6667	43.3333	30	13.3333	10	10	6.66667	6.66667	6.66667	6.66667	6.66667	6.66667	6.66667
	Colony-1	rep6	100	100	66.6667	40	23.3333	13.3333	3.33333	3.33333	3.33333	3.33333	3.33333	3.33333	0	0	0
	Colony-7	rep1	100	86.6667	66.6667	43.3333	3.33333	0	0	0	0	0	0	0	0	0	0
	Colony-7	rep2	100	63.3333	53.3333	40	10	6.66667	0	0	0	0	0	0	0	0	0
	Colony-7	rep3	100	90	53.3333	46.6667	30	26.6667	16.6667	10	10	0	0	0	0	0	0
	Colony-7	rep4	100	100	86.6667	63.3333	16.6667	10	6.66667	6.66667	0	0	0	0	0	0	0
	Colony-7	rep5	100	86.6667	53.3333	43.3333	13.3333	10	0	0	0	0	0	0	0	0	0
	Colony-7	rep6	100	90	80	73.3333	36.6667	26.6667	16.6667	13.3333	13.3333	13.3333	13.3333	10	10	10	10
1.0ug/ul	Colony-1	rep1	100	80	23.3333	6.66667	0	0	0	0	0	0	0	0	0	0	0
(menadione)	Colony-1	rep2	100	86.6667	30	10	0	0	0	0	0	0	0	0	0	0	0
	Colony-1	rep3	100	96.6667	36.6667	16.6667	10	0	0	0	0	0	0	0	0	0	0
	Colony-1	rep4	100	100	76.6667	40	20	20	10	3.33333	3.33333	3.33333	0	0	0	0	0
	Colony-1	rep5	100	100	80	40	20	13.3333	10	6.66667	3.33333	3.33333	0	0	0	0	0
	Colony-1	rep6	100	66.6667	33.3333	6.66667	3.33333	0	0	0	0	0	0	0	0	0	0
	Colony-7	rep1	100	90	50	43.3333	10	0	0	0	0	0	0	0	0	0	0
	Colony-7	rep2	100	50	36.6667	10	0	0	0	0	0	0	0	0	0	0	0
	Colony-7	rep3	100	80	50	23.3333	6.66667	3.33333	3.33333	3.33333	3.33333	0	0	0	0	0	0
	Colony-7	rep4	100	93.3333	70	53.3333	10	3.33333	0	0	0	0	0	0	0	0	0
	Colony-7	rep5	100	70	63.3333	50	6.66667	0	0	0	0	0	0	0	0	0	0
	Colony-7	rep6	100	76.6667	60	40	10	6.66667	0	0	0	0	0	0	0	0	0
6.0ug/ul	Colony-1	rep1	100	93.3333	26.6667	0	0	0	0	0	0	0	0	0	0	0	0
(menadione)	Colony-1	rep2	100	96.6667	20	0	0	0	0	0	0	0	0	0	0	0	0
	Colony-1	rep3	100	83.3333	3.33333	0	0	0	0	0	0	0	0	0	0	0	0
	Colony-1	rep4	100	86.6667	30	0	0	0	0	0	0	0	0	0	0	0	0
	Colony-1	rep5	100	90	13.3333	0	0	0	0	0	0	0	0	0	0	0	0
	Colony-1	rep6	100	83.3333	23.3333	0	0	0	0	0	0	0	0	0	0	0	0
	Colony-7	rep1	100	90	6.66667	0	0	0	0	0	0	0	0	0	0	0	0
	Colony-7	rep2	100	86.6667	10	0	0	0	0	0	0	0	0	0	0	0	0
	Colony-7	rep3	100	56.6667	0	0	0	0	0	0	0	0	0	0	0	0	0
	Colony-7	rep4	100	80	0	0	0	0	0	0	0	0	0	0	0	0	0
	Colony-7	rep5	100	56.6667	0	0	0	0	0	0	0	0	0	0	0	0	0
	Colony-7	rep6	100	63.3333	0	0	0	0	0	0	0	0	0	0	0	0	0
0.6ug/ul	Colony-1	rep1	100	0	0	0	0	0	0	0	0	0	0	0	0	0	0
(fipronil)	Colony-1	rep2	100	0	0	0	0	0	0	0	0	0	0	0	0	0	0
	Colony-1	rep3	100	0	0	0	0	0	0	0	0	0	0	0	0	0	0
	Colony-1	rep4	100	0	0	0	0	0	0	0	0	0	0	0	0	0	0
	Colony-1	rep5	100	0	0	0	0	0	0	0	0	0	0	0	0	0	0
	Colony-1	rep6	100	0	0	0	0	0	0	0	0	0	0	0	0	0	0
	Colony-7	rep1	100	0	0	0	0	0	0	0	0	0	0	0	0	0	0
	Colony-7	rep2	100	0	0	0	0	0	0	0	0	0	0	0	0	0	0
	Colony-7	rep3	100	0	0	0	0	0	0	0	0	0	0	0	0	0	0
	Colony-7	rep4	100	0	0	0	0	0	0	0	0	0	0	0	0	0	0
	Colony-7	rep5	100	0	0	0	0	0	0	0	0	0	0	0	0	0	0
	Colony-7	rep6	100	0	0	0	0	0	0	0	0	0	0	0	0	0	0

## Sheet: Two-choice feeding_comsumption
Two-choice feeding assay_food consumption
		Control consumption (mg)									Treatment consumption (mg)
		solvent	menadione	menadione	menadione	menadione	fipronil				solvent	menadione	menadione	menadione	menadione	fipronil
		CK-	0.1ug/ul	0.6ug/ul	1.0ug/ul	6.0ug/ul	0.6ug/ul				CK-	0.1ug/ul	0.6ug/ul	1.0ug/ul	6.0ug/ul	CK+
Colony-1	rep1	16.3	8.5	1.5	0.7	4.9	0.3		Colony 1	rep1	17.7	10.7	0.1	0.7	-0.2	1.1
Colony-1	rep2	13.9	18.1	0.2	0.8	2.4	0.6		Colony 1	rep2	22.4	9.6	1.5	0.3	-0.2	-0.1
Colony-1	rep3	11.2	11.3	0.1	3	-0.2	0.3		Colony 1	rep3	18.3	5.9	-0.1	-1.66533e-15	-0.7	-1.66533e-15
Colony-1	rep4	20.8	10.5	8	7.7	4.9	0.6		Colony 1	rep4	14.5	7.1	-2.6	-0.2	-0.7	-0.1
Colony-1	rep5	13.5	13.9	3.2	8.2	3.1	0.2		Colony 1	rep5	10.1	12.3	0.1	0.4	-0.6	0.6
Colony-1	rep6		14.2	4.7	0.1	3.1	0.7		Colony 1	rep6		10.3	0.3	-0.4	-0.5	1.83187e-15
Colony-7	rep1	10.3	4.8	3.7	3.8	3.2	-0.7		Colony 7	rep1	4	6.1	0.2	0.6	0.3	0.3
Colony-7	rep2	4.6	5.2	4.2	1.6	2.5	-0.1		Colony 7	rep2	8.3	2.9	0.8	0.2	0.2	0.2
Colony-7	rep3	8.6	1.6	3.7	2.1	1.6	-0.6		Colony 7	rep3	8.5	0.5	1.6	0.2	0	0
Colony-7	rep4	8.9	6.2	2.5	6.3	3.2	0.5		Colony 7	rep4	8.4	2.9	-0.1	0.5	-0.2	-0.2
Colony-7	rep5	2.8	2.9	2.4	3.9	0.4	-0.5		Colony 7	rep5	7.2	0.7	-0.3	0.1	-0.4	-0.4
Colony-7	rep6		5.5	5.9	2.9	3.4	-0.6		Colony 7	rep6		4.8	0.4	-0.4	-0.5	-0.5

## Sheet: No-choice sand_survival
No-choice sand assay_survival
ppm = wt[AI]: wt[sand])
				Number of live termites on day 7 (workers and soldies combined)
				0 ppm	1 ppm menadione	6 ppm menadione	10 ppm menadione	60 ppm menadione	100 ppm menadione	600 ppm menadione	10 ppm fipronil
		Colony 2	rep1	41	8	0	0	0	0	0	0
		Colony 2	rep2	44	5	2	0	0	0	0	0
		Colony 2	rep3	44	0	0	0	0	0	0	0
		Colony 1	rep1	48	6	8	1	0	0	0	0
		Colony 1	rep2	47	24	1	2	0	0	0	0
		Colony 1	rep3	49	18	2	0	0	0	0	0
		Colony 7	rep1	47	16	12	5	0	0	0	0
		Colony 7	rep2	50	32	7	6	0	0	0	0
		Colony 7	rep3	47	31	8	5	0	0	0	0
				Survivorship (%)
				0 ppm	1 ppm menadione	6 ppm menadione	10 ppm menadione	60 ppm menadione	100 ppm menadione	600 ppm menadione	10 ppm fipronil
		Colony 2	rep1	82	16	0	0	0	0	0	0
		Colony 2	rep2	88	10	4	0	0	0	0	0
		Colony 2	rep3	88	0	0	0	0	0	0	0
		Colony 1	rep1	96	12	16	2	0	0	0	0
		Colony 1	rep2	94	48	2	4	0	0	0	0
		Colony 1	rep3	98	36	4	0	0	0	0	0
		Colony 7	rep1	94	32	24	10	0	0	0	0
		Colony 7	rep2	100	64	14	12	0	0	0	0
		Colony 7	rep3	94	62	16	10	0	0	0	0

## Sheet: No-choice sand_comsumption
No-choice sand assay_food comsumption
ppm = wt[AI]: wt[sand])
				Filter paper comsumption (mg)
				0 ppm	1 ppm menadione	6 ppm menadione	10 ppm menadione	60 ppm menadione	100 ppm menadione	600 ppm menadione	10 ppm fipronil
		Colony 2	rep1	46.9	5	0.5	-0.5	0	-0.3	0.3	-0.1
		Colony 2	rep2	66.9	3.9	-0.1	1	-0.5	0.5	0	0
		Colony 2	rep3	54.8	3.8	0.3	0.5	0	0.2	0	0.1
		Colony 1	rep1	62.8	12.6	1.2	0.1	0.6	-0.1	0.7	0.2
		Colony 1	rep2	57.8	29.5	0.2	0.1	0.1	-0.7	-0.5	0
		Colony 1	rep3	66.8	25	1.2	-0.1	0.4	0.3	-0.8	0.7
		Colony 7	rep1	78.4	21.1	2.9	-0.1	0.2	-0.1	0.5	-0.3
		Colony 7	rep2	69.3	41.7	0.6	0.1	0.1	-0.4	-0.3	-0.1
		Colony 7	rep3	71	28.1	1.5	0.5	-0.6	0.5	-0.1	0.3

## Sheet: No-choice sand_penetration
No-choice sand assay_penetration distance
ppm = wt[AI]: wt[sand])
				Sand penetration distance (cm)
				0 ppm	1 ppm menadione	6 ppm menadione	10 ppm menadione	60 ppm menadione	100 ppm menadione	600 ppm menadione	10 ppm fipronil
		Colony 2	rep1	4	4	4	3.6	0	0	0	2
		Colony 2	rep2	4	4	4	3.1	1.5	0	0	2.4
		Colony 2	rep3	4	4	3.2	4	2.4	0	0	2.1
		Colony 1	rep1	4	4	4	2.6	0	0	0	2.4
		Colony 1	rep2	4	4	4	2.7	0	0	0	2
		Colony 1	rep3	4	4	4	4	0	0	0	2.5
		Colony 7	rep1	4	4	4	2.8	0	0	0	2.2
		Colony 7	rep2	4	4	4	3	0	0	0	2.3
		Colony 7	rep3	4	4	3.3	4	0	0	0	2.4

## Sheet: Two-choice sand_survival
Two-choice sand assay_survival
			Survivorship (%)
				Menadione						Fipronil
			0 ppm	1 ppm	6 ppm	10 ppm	60 ppm	100 ppm	600 ppm	10 ppm
	Colony 1	rep1	86	80	74	72	36	60	82	0
	Colony 1	rep2	82	66	78	64	52	76	86	0
	Colony 1	rep3	96	82	84	48	50	74	78	0
	Colony 7	rep1	96	90	70	84	88	76	82	0
	Colony 7	rep2	92	92	84	84	90	86	74	0
	Colony 7	rep3	86	80	82	84	86	88	74	0
	Colony 2R	rep1	90	72	58	70	74	78	90	0
	Colony 2R	rep2	82	92	74	80	74	86	82	0
	Colony 2R	rep3	92	90	88	66	78	64	92	0

## Sheet: Two-choice sand_termite#
Two-choice assay_number of termites
			Number of live termites on day 7 (workers and soldies combined)
				Menadione						Fipronil
			0 ppm	1 ppm	6 ppm	10 ppm	60 ppm	100 ppm	600 ppm	10 ppm
Control	Colony 1	rep1	42	26	37	36	18	30	41	0
	Colony 1	rep2	13	29	36	32	26	38	43	0
	Colony 1	rep3	27	41	38	24	25	37	39	0
	Colony 7	rep1	29	28	21	42	44	38	41	0
	Colony 7	rep2	25	27	40	42	45	43	37	0
	Colony 7	rep3	40	39	23	42	43	44	37	0
	Colony 2R	rep1	13	18	7	29	37	39	45	0
	Colony 2R	rep2	35	9	37	40	37	43	41	0
	Colony 2R	rep3	16	36	35	31	39	32	46	0
			Number of live termites on day 7 (workers and soldies combined)
				Menadione						Fipronil
			0 ppm	1 ppm	6 ppm	10 ppm	60 ppm	100 ppm	600 ppm	10 ppm
Treated	Colony 1	rep1	0	13	0	0	0	0	0	0
	Colony 1	rep2	24	4	3	0	0	0	0	0
	Colony 1	rep3	21	0	4	0	0	0	0	0
	Colony 7	rep1	15	16	13	0	0	0	0	0
	Colony 7	rep2	19	19	1	0	0	0	0	0
	Colony 7	rep3	3	1	18	0	0	0	0	0
	Colony 2R	rep1	30	18	22	6	0	0	0	0
	Colony 2R	rep2	5	37	0	0	0	0	0	0
	Colony 2R	rep3	30	9	9	2	0	0	0	0
			Number of live termites on day 7 (workers and soldies combined)
				Menadione						Fipronil
			0 ppm	1 ppm	6 ppm	10 ppm	60 ppm	100 ppm	600 ppm	10 ppm
Middle	Colony 1	rep1	1	1	0	0	0	0	0	0
	Colony 1	rep2	4	0	0	0	0	0	0	0
	Colony 1	rep3	0	0	0	0	0	0	0	0
	Colony 7	rep1	4	1	1	0	0	0	0	0
	Colony 7	rep2	2	0	1	0	0	0	0	0
	Colony 7	rep3	0	0	0	0	0	0	0	0
	Colony 2R	rep1	2	0	0	0	0	0	0	0
	Colony 2R	rep2	1	0	0	0	0	0	0	0
	Colony 2R	rep3	0	0	0	0	0	0	0	0

## Sheet: Two-choice sand_consumption
Two-choice sand assay_food consumption
			Control paper consumption (mg)									Treated paper consumption (mg)
				Menadione						Fipronil			Menadione						Fipronil
			0 ppm	1 ppm	6 ppm	10 ppm	60 ppm	100 ppm	600 ppm	10 ppm		0 ppm	1 ppm	6 ppm	10 ppm	60 ppm	100 ppm	600 ppm	10 ppm
	Colony 1	rep1	11.8	32.6	21.3	25.7	23.3	22.1	21.8	0.6		0	3.4	0.9	0	-0.4	-0.3	0.5	-0.4
	Colony 1	rep2	-0.5	4.4	25.6	27.2	16.4	19.2	20.5	-0.4		7.7	3.5	1	-0.5	-0.7	-0.4	0.5	0
	Colony 1	rep3	0.1	6.1	10.7	25.4	19	42.5	28.4	1.3		14.3	1.5	0	-0.4	-0.3	-0.3	-0.7	-0.3
	Colony 7	rep1	12.5	0.4	38.9	38.5	30.5	27.9	43.1	0.4		1.1	11	-0.6	-0.1	0.6	0.4	0.4	0.8
	Colony 7	rep2	-1	0.9	22	31.2	28.3	50.2	26.7	0.4		10.1	6.4	0.6	0.1	0.1	0.1	0.2	0.5
	Colony 7	rep3	1.6	8.4	9.3	37.8	37	10.7	50.1	0.3		12.5	1.2	0.6	0.2	0.3	0.2	0.3	0.2
	Colony 2R	rep1	9.1	0.6	9.3	11.8	21.3	22.1	19.5	0		12	6.1	-0.2	0	0	-0.1	0.5	0.2
	Colony 2R	rep2	11.9	4.1	11.6	15.7	19.1	24.3	17.2	-0.2		6.3	11.1	0.2	0	0.3	0	0.5	-0.5
	Colony 2R	rep3	15	2	13.8	17.8	25.6	18.6	20.4	0		8.1	14.2	-0.1	0.7	0	0	0.6	0.1
